# Supplementary material for: MbHY5-MbYSL7 mediates chlorophyll synthesis and iron transport under iron deficiency in Malus baccata
Source: Front Plant Sci. 2022 Oct 19;13:1035233. doi: 10.3389/fpls.2022.1035233 (PMC9627156; doi:10.3389/fpls.2022.1035233)
Supplement: Supplementary file 1 [file Table_1.xlsx]

## Sheet: Table S1
Table S1. Nodes in the network of HY5/PIF and chlorophyll biosynthesis-related genes in leaves
ID	Annotation
MD08G1207100	Glutamyl-tRNA reductase family protein
MD14G1072000	magnesium-chelatase subunit chlH
MD08G1162900	plastid movement impaired1
MD04G1081800	Translation elongation factor EFG/EF2 protein
MD04G1055100	3-deoxy-d-arabino-heptulosonate 7-phosphate synthase
MD09G1241800	GBF's pro-rich region-interacting factor 1
MD14G1170900	RAB GTPase homolog E1B
MD03G1042100	Tetratricopeptide repeat (TPR)-like superfamily protein
MD17G1034000	carbonic anhydrase 1
MD17G1006700	cofactor assembly of complex C
MD14G1137300	Protein of unknown function
MD06G1215800	B-box type zinc finger protein with CCT domain
MD02G1057500	elongation factor Ts family protein
MD04G1143200	high cyclic electron flow 1
MD05G1348800	Glycine cleavage T-protein family
MD04G1019500	indole-3-acetate beta-D-glucosyltransferase
MD14G1011000	Tetratricopeptide repeat (TPR)-like superfamily protein
MD01G1146300	sedoheptulose-bisphosphatase
MD05G1131800	NAD(P)-binding Rossmann-fold superfamily protein
MD13G1101400	phosphate transporter 2
MD09G1112800	Phosphofructokinase family protein
MD00G1068500	phosphoribulokinase
MD06G1131500	magnesium-protoporphyrin IX methyltransferase
MD09G1032400	beta carbonic anhydrase 3
MD16G1147700	ribosomal protein S1
MD17G1035000	Protein of unknown function
MD08G1061500	glycine decarboxylase P-protein 1
MD12G1027100	chloroplast signal recognition particle 54 kDa subunit
MD17G1223300	NDH-dependent cyclic electron flow 1
MD05G1000500	light harvesting complex of photosystem II 5
MD04G1219300	Rubredoxin-like superfamily protein
MD13G1041400	ribosomal protein L15
MD06G1029200	Protein of unknown function
MD17G1020100	Pentatricopeptide repeat (PPR-like) superfamily protein
MD09G1019500	Pentatricopeptide repeat (PPR-like) superfamily protein
MD03G1294200	TRICHOME BIREFRINGENCE-LIKE 6
MD06G1165400	RAB GTPase homolog E1B
MD04G1051500	Ribosomal protein L19 family protein
MD14G1220500	Cyclophilin-like peptidyl-prolyl cis-trans isomerase family protein
MD08G1051600	translocon at the inner envelope membrane of chloroplasts 55-II
MD02G1182500	Phototropic-responsive NPH3 family protein
MD15G1206500	Protein of unknown function
MD03G1211500	Protein of unknown function
MD04G1138600	copper ion transmembrane transporters
MD03G1285700	translocon at the outer envelope membrane of chloroplasts 159
MD10G1183400	Ribosomal protein L10 family protein
MD07G1132700	Ribosomal L5P family protein
MD10G1289000	Glucose-6-phosphate/phosphate translocator-related
MD00G1107700	dicarboxylate diiron protein
MD15G1391500	Glutamyl-tRNA reductase family protein
MD09G1291200	Flavin containing amine oxidoreductase family
MD02G1018000	Sterile alpha motif
MD12G1073700	magnesium-chelatase subunit chlH
MD02G1308500	Aldolase-type TIM barrel family protein
MD16G1092200	Radical SAM superfamily protein
MD09G1054400	EXS (ERD1/XPR1/SYG1) family protein
MD15G1202000	peptidase M20/M25/M40 family protein
MD03G1137900	Protein kinase superfamily protein
MD16G1132100	Pectinacetylesterase family protein
MD05G1089000	cold shock domain protein 3
MD03G1214400	Protein kinase superfamily protein
MD12G1095200	--
MD11G1283900	F-box/RNI-like superfamily protein
MD09G1015500	Rubisco methyltransferase family protein
MD15G1391500	Glutamyl-tRNA reductase family protein
MD12G1156400	Nuclear transport factor 2 (NTF2) family protein
MD04G1141800	Nuclear transport factor 2 (NTF2) family protein
MD09G1178400	Tetratricopeptide repeat (TPR)-like superfamily protein
MD17G1148400	Tetratricopeptide repeat (TPR)-like superfamily protein
MD14G1151700	glutamate-1-semialdehyde-2
MD06G1136900	glutamate-1-semialdehyde 2
MD15G1094500	Glyoxalase/Bleomycin resistance protein/Dioxygenase superfamily protein
MD17G1096300	Ribosomal protein L6 family
MD07G1203100	Tetratricopeptide repeat (TPR)-like superfamily protein
MD17G1039100	Heavy metal transport/detoxification superfamily protein
MD07G1231500	Uroporphyrinogen decarboxylase
MD17G1012600	Ribosomal protein S21 family protein
MD15G1373900	ascorbate peroxidase 4
MD03G1232600	chloroplast 30S ribosomal protein S20
MD09G1108400	Ribosomal protein L6 family
MD16G1219600	NAD(P)-linked oxidoreductase superfamily protein
MD15G1391500	Glutamyl-tRNA reductase family protein
MD06G1048700	Ribosomal protein L19 family protein
MD15G1428200	Tyrosyl-tRNA synthetase
MD11G1049300	Protein of unknown function
MD03G1294300	TRICHOME BIREFRINGENCE-LIKE 6
MD15G1390700	Pentatricopeptide repeat (PPR) superfamily protein
MD15G1222600	Thioredoxin superfamily protein
MD02G1316800	RNA-binding (RRM/RBD/RNP motifs) family protein
MD15G1115400	Mog1/PsbP/DUF1795-like photosystem II reaction center PsbP family protein
MD01G1121300	PsbP-like protein 1
MD16G1042300	ribosomal protein L15
MD08G1247900	Ribosomal protein L21
MD04G1149600	plastid-specific ribosomal protein 4
MD13G1041400	ribosomal protein L15
MD08G1159400	plastid transcriptionally active 6
MD08G1115600	tocopherol cyclase
MD06G1123700	plastid ribosomal protein l11
MD17G1054200	Domain of unknown function (DUF3598)
MD11G1269600	--
MD13G1046000	methionine aminopeptidase 1B
MD01G1069800	Ribosomal L5P family protein
MD03G1120500	Putative lysine decarboxylase family protein
MD01G1049200	signal recognition particle receptor protein
MD07G1005200	RNA-binding (RRM/RBD/RNP motifs) family protein
MD07G1239200	Transcriptional coactivator/pterin dehydratase
MD15G1082700	Thioredoxin superfamily protein
MD03G1128600	ribosomal protein L9
MD11G1148800	ribosomal protein L9
MD17G1058000	ribosomal protein S9
MD10G1129400	pentatricopeptide (PPR) repeat-containing protein
MD15G1191900	elongation factor Ts family protein
MD10G1147900	Rhodanese/Cell cycle control phosphatase superfamily protein
MD03G1170000	ALBINA 1
MD12G1054000	zinc finger protein 8
MD11G1263300	Uroporphyrinogen decarboxylase
MD00G1171600	RING/U-box superfamily protein
MD09G1087300	Ribosomal protein PSRP-3/Ycf65
MD03G1036700	FKBP-like peptidyl-prolyl cis-trans isomerase family protein
MD01G1163500	Uroporphyrinogen decarboxylase
MD09G1249600	Protein of unknown function
MD15G1399300	Thioredoxin family protein
MD15G1347100	Acyl-CoA N-acyltransferases (NAT) superfamily protein
MD06G1183200	plastid transcriptionally active 2
MD03G1200900	Mog1/PsbP/DUF1795-like photosystem II reaction center PsbP family protein
MD17G1193700	Protein of unknown function
MD17G1233500	TCP family transcription factor 4
MD12G1188200	elongation factor P (EF-P) family protein
MD12G1188500	Protein of unknown function
MD08G1091800	MRG family protein
MD04G1079300	glycine-rich protein
MD10G1342000	Homeodomain-like superfamily protein
MD02G1195200	zinc finger WD40 repeat protein 1
MD03G1294800	hydroxyproline-rich glycoprotein family protein
MD02G1205100	DHHC-type zinc finger family protein
MD06G1127300	actin 7
MD17G1031300	Isocitrate/isopropylmalate dehydrogenase family protein
MD11G1077800	RING/U-box superfamily protein
MD00G1168400	Protein of unknown function
MD12G1048500	ubiquitin-specific protease 13
MD04G1007200	IBR domain-containing protein
MD07G1102600	Disease resistance protein (TIR-NBS-LRR class) family
MD02G1086700	SNF7 family protein
MD16G1189200	Cyclin family protein
MD07G1096000	general regulatory factor 3
MD17G1074900	general regulatory factor 3
MD08G1106500	uroporphyrinogen-III synthase family protein
MD17G1104000	O-Glycosyl hydrolases family 17 protein
MD09G1144100	Leucine-rich repeat (LRR) family protein
MD05G1248900	N-acetylglucosamine-1-phosphate uridylyltransferase 1
MD15G1080800	S-ribonuclease binding protein 1
MD08G1187200	Protein kinase superfamily protein
MD05G1061300	RING/U-box superfamily protein
MD10G1335500	inositol transporter 4
MD15G1087100	uroporphyrinogen-III synthase family protein
MD10G1298500	Polyphenol oxidase
MD05G1334800	terpene synthase 14
MD11G1103600	Leucine-rich repeat protein kinase family protein
MD06G1020700	HXXXD-type acyl-transferase family protein
MD12G1208500	Calmodulin-binding protein
MD07G1234600	WRKY DNA-binding protein 55
MD05G1328000	S-locus lectin protein kinase family protein
MD17G1266000	Leucine-rich repeat protein kinase family protein
MD11G1102300	Leucine-rich repeat protein kinase family protein
MD05G1226800	receptor-like protein kinase 1
MD00G1152400	sulfotransferase 2A
MD13G1159200	--
MD15G1066200	Cytosol aminopeptidase family protein
MD05G1171500	Mitochondrial import inner membrane translocase subunit Tim17/Tim22/Tim23 family protein
MD10G1284000	P-loop containing nucleoside triphosphate hydrolases superfamily protein
MD05G1286900	Uncharacterized protein ycf23
MD04G1052200	Ribosomal protein L35
MD08G1070100	photosystem II subunit X
MD05G1223500	sedoheptulose-bisphosphatase
MD00G1085200	S-adenosyl-L-methionine-dependent methyltransferases superfamily protein
MD01G1223900	Tetratricopeptide repeat (TPR)-like superfamily protein
MD15G1173100	DnaJ/Hsp40 cysteine-rich domain superfamily protein
MD16G1277700	Single hybrid motif superfamily protein
MD10G1198300	photosystem II subunit R
MD15G1013500	DnaJ/Hsp40 cysteine-rich domain superfamily protein
MD08G1236800	2Fe-2S ferredoxin-like superfamily protein
MD13G1147900	ribosomal protein S1
MD15G1170900	chloroplast thylakoid lumen protein
MD05G1244300	FK506-binding protein 13
MD04G1180300	--
MD11G1277500	S-adenosyl-L-methionine-dependent methyltransferases superfamily protein
MD14G1132700	Translation elongation factor EF1B/ribosomal protein S6 family protein
MD15G1214700	photosystem II subunit X
MD14G1194200	Protein of unknown function (DUF1118)
MD01G1003600	NAD(P)H:plastoquinone dehydrogenase complex subunit O
MD02G1031600	DnaJ/Hsp40 cysteine-rich domain superfamily protein
MD06G1224500	Rhodanese/Cell cycle control phosphatase superfamily protein
MD15G1348200	Chlorophyll A-B binding family protein
MD01G1086200	Protein of unknown function
MD14G1212800	Protein of unknown function (DUF1118)
MD06G1096200	Uncharacterized protein family (UPF0016)
MD03G1207700	Ankyrin repeat family protein
MD13G1130900	Protein of unknown function
MD03G1271600	Mitochondrial transcription termination factor family protein
MD15G1138400	Exostosin family protein
MD01G1121300	PsbP-like protein 1
MD07G1264500	Dihydrodipicolinate reductase
MD16G1226600	RNA-binding (RRM/RBD/RNP motifs) family protein
MD02G1216500	FKBP-like peptidyl-prolyl cis-trans isomerase family protein
MD04G1244400	photosystem I subunit l
MD15G1428700	2Fe-2S ferredoxin-like superfamily protein
MD10G1091200	carboxyesterase 13
MD10G1065800	xylulose kinase-1
MD06G1023600	membrane protein
MD16G1223800	Ribosomal L28 family
MD03G1140600	Nucleic acid-binding
MD04G1224600	Bacterial sec-independent translocation protein mttA/Hcf106
MD06G1171200	Protein of unknown function
MD17G1020900	31-kDa RNA binding protein
MD12G1260300	photosystem I subunit l
MD00G1199600	Ribosomal L29 family protein
MD17G1191400	photosystem I subunit H2
MD10G1265300	chlorophyll A/B binding protein 1
MD16G1239400	Arginine decarboxylase
MD05G1042800	Ribosomal protein S13/S18 family
MD09G1253000	abscisic acid (aba)-deficient 4
MD10G1052100	CLP protease proteolytic subunit 6
MD06G1129100	Rubredoxin-like superfamily protein
MD02G1150400	Protein of unknown function
MD17G1079700	photosystem II family protein
MD09G1116600	GDSL-like Lipase/Acylhydrolase superfamily protein
MD03G1149900	Protein of unknown function
MD06G1047300	Chlorophyll A-B binding family protein
MD12G1014200	Co-chaperone GrpE family protein
MD15G1407200	basic helix-loop-helix (bHLH) DNA-binding superfamily protein
MD09G1091000	Auxin-responsive GH3 family protein
MD10G1311700	photosystem II subunit Q-2
MD17G1281900	chlorophyll A/B binding protein 1
MD09G1252100	ribulose bisphosphate carboxylase small chain 1A
MD07G1190900	PsbP-like protein 1
MD17G1081000	Auxin-responsive GH3 family protein
MD08G1043500	PYR1-like 2
MD16G1198400	IQ-domain 19
MD03G1020500	--
MD10G1226200	plastid transcriptionally active 14
MD02G1297000	high chlorophyll fluorescence 153
MD17G1118200	Aldolase-type TIM barrel family protein
MD09G1270800	nudix hydrolase homolog 18
MD04G1076000	C4-dicarboxylate transporter/malic acid transport protein
MD16G1264600	glutamine dumper 3
MD05G1340800	Protein of unknown function
MD12G1029600	sorting nexin 1
MD15G1404000	SNF7 family protein
MD12G1188500	Protein of unknown function
MD04G1148100	S-adenosyl-L-methionine-dependent methyltransferases superfamily protein
MD03G1294800	hydroxyproline-rich glycoprotein family protein
MD10G1342000	Homeodomain-like superfamily protein
MD13G1098200	O-fucosyltransferase family protein
MD08G1216900	SNF7 family protein
MD10G1268600	eukaryotic translation initiation factor 4E
MD07G1203900	BTB/POZ/MATH-domains containing protein
MD04G1079300	glycine-rich protein
MD16G1089100	Threonyl-tRNA synthetase
MD08G1091800	MRG family protein
MD06G1134300	Protein kinase superfamily protein
MD06G1127300	actin 7
MD16G1150500	P-loop containing nucleoside triphosphate hydrolases superfamily protein
MD02G1022800	MAK10 homologue
MD02G1133400	kinectin-related
MD03G1287500	RNA-binding (RRM/RBD/RNP motifs) family protein
MD16G1089800	trehalose-phosphatase/synthase 9
MD08G1208300	Golgi-body localisation protein domain
MD07G1108400	Leucine carboxyl methyltransferase
MD14G1125100	Protein of unknown function
MD16G1266100	alpha/beta-Hydrolases superfamily protein
MD09G1101800	F-box/RNI-like superfamily protein
MD15G1104800	--
MD07G1260100	Endomembrane protein 70 protein family
MD00G1168400	Protein of unknown function
MD11G1283900	F-box/RNI-like superfamily protein
MD11G1030200	Protein of unknown function
MD15G1204100	N-MYC downregulated-like 1
MD02G1075000	N-MYC downregulated-like 1
MD08G1073000	G protein alpha subunit 1
MD15G1048800	G protein alpha subunit 1
MD04G1040300	enzyme binding
MD12G1029500	Protein of unknown function
MD09G1065100	ribosomal protein S9
MD12G1224000	thylakoid lumen 18.3 kDa protein
MD13G1021700	chlororespiratory reduction 3
MD14G1219000	calcium sensing receptor
MD05G1259200	photosystem I subunit F
MD16G1022900	inorganic carbon transport protein-related
MD12G1061100	Rhodanese/Cell cycle control phosphatase superfamily protein
MD15G1272500	photosystem II subunit O-2
MD05G1183900	photosystem I subunit E-2
MD11G1277500	S-adenosyl-L-methionine-dependent methyltransferases superfamily protein
MD07G1139000	Bestrophin-like protein
MD05G1347300	ATPase
MD05G1032800	one-helix protein 2
MD13G1074900	NAD(P)-linked oxidoreductase superfamily protein
MD09G1209500	photosystem I subunit H2
MD00G1056400	Protein of unknown function
MD05G1336200	photosystem II subunit Q-2
MD14G1185100	Protein of unknown function
MD09G1122500	photosystem II light harvesting complex gene 2.2
MD05G1280200	geranyl diphosphate synthase 1
MD06G1032600	2Fe-2S ferredoxin-like superfamily protein
MD10G1171800	photosystem I subunit E-2
MD07G1013000	RNA binding
MD05G1344300	MATE efflux family protein
MD03G1212800	PsbQ-like 1
MD10G1210500	Phosphoglycerate kinase family protein
MD02G1301900	Protein of unknown function (DUF3411)
MD05G1004400	SNARE associated Golgi protein family
MD07G1159300	UDP-Glycosyltransferase superfamily protein
MD12G1253300	plant U-box 9
MD16G1069900	PsbQ-like 2
MD10G1173500	pfkB-like carbohydrate kinase family protein
MD12G1171400	--
MD10G1051300	Protein of unknown function
MD10G1083200	NAD(P)-binding Rossmann-fold superfamily protein
MD03G1200900	Mog1/PsbP/DUF1795-like photosystem II reaction center PsbP family protein
MD03G1161000	thylakoid lumenal P17.1 protein
MD09G1132600	Subtilisin-like serine endopeptidase family protein
MD12G1139700	cation/H+ exchanger 20
MD02G1022800	MAK10 homologue
MD07G1203900	BTB/POZ/MATH-domains containing protein
MD03G1156800	plectin-related
MD07G1111000	Translation elongation factor EFG/EF2 protein
MD07G1108400	Leucine carboxyl methyltransferase
MD17G1031300	Isocitrate/isopropylmalate dehydrogenase family protein
MD04G1148100	S-adenosyl-L-methionine-dependent methyltransferases superfamily protein
MD03G1287500	RNA-binding (RRM/RBD/RNP motifs) family protein
MD02G1195200	zinc finger WD40 repeat protein 1
MD07G1229400	Protein of unknown function
MD01G1189300	--
MD16G1089100	Threonyl-tRNA synthetase
MD09G1017000	nucleotide binding protein 35
MD11G1001700	calmodulin-binding protein
MD15G1131100	TRS120
MD03G1172100	3'-5'-exoribonuclease family protein
MD08G1000700	GDA1/CD39 nucleoside phosphatase family protein
MD12G1260800	Endonuclease/exonuclease/phosphatase family protein
MD03G1295600	WD40/YVTN repeat-like-containing domain
MD15G1335400	Tetratricopeptide repeat (TPR)-like superfamily protein
MD13G1093900	vacuolar protein sorting 34
MD04G1188900	Sec23/Sec24 protein transport family protein
MD02G1211000	RGPR-related
MD06G1211900	Protein of unknown function
MD02G1051200	Disease resistance protein (TIR-NBS-LRR class) family
MD11G1137600	Pleckstrin homology (PH) and lipid-binding START domains-containing protein
MD03G1214400	Protein kinase superfamily protein
MD12G1206300	Peptide chain release factor 2
MD02G1125000	winged-helix DNA-binding transcription factor family protein
MD11G1252300	Protein kinase superfamily protein
MD01G1239700	yeast YAK1-related gene 1
MD12G1206100	lon protease 1
MD06G1114800	with no lysine (K) kinase 8
MD05G1044300	translocon at the outer membrane of chloroplasts 64-V
MD10G1186300	conserved peptide upstream open reading frame 7
MD07G1102600	Disease resistance protein (TIR-NBS-LRR class) family
MD07G1243600	P-loop containing nucleoside triphosphate hydrolases superfamily protein
MD02G1151400	SIN-like family protein
MD02G1268500	ubiquitin-specific protease 12
MD02G1201700	armadillo repeat kinesin 2
MD10G1238900	Vacuolar sorting protein 39
MD10G1001500	Cytidine/deoxycytidylate deaminase family protein
MD08G1226100	homolog of separase
MD02G1035700	Zinc finger (CCCH-type) family protein
MD17G1122500	Plant protein of unknown function (DUF868)
MD07G1311600	yeast YAK1-related gene 1
MD13G1247900	--
MD05G1068800	polyol/monosaccharide transporter 5
MD15G1046100	--
MD02G1180600	Eukaryotic aspartyl protease family protein
MD02G1157000	nucleic acid binding
MD11G1012200	BR-signaling kinase 1
MD16G1131900	Alkaline-phosphatase-like family protein
MD02G1305600	WD-40 repeat family protein / notchless protein
MD16G1036900	elongator protein 2
MD13G1113900	Protein of unknown function (DUF3537)
MD12G1073700	magnesium-chelatase subunit chlH
MD14G1072000	magnesium-chelatase subunit chlH
MD09G1032700	L-aspartate oxidase
MD17G1034300	L-aspartate oxidase
MD16G1132200	HY5-homolog
MD11G1209100	protein phosphatase X 2
MD17G1110300	Protein of unknown function
MD12G1012300	--
MD05G1106300	F-box family protein
MD02G1168100	phospholipase A 2A
MD02G1125000	winged-helix DNA-binding transcription factor family protein
MD14G1133800	--
MD08G1147100	Basic-leucine zipper (bZIP) transcription factor family protein
MD04G1185100	phytochrome interacting factor 3
MD15G1266700	G-box binding factor 1
MD10G1170600	phytochrome interacting factor 3-like 5
MD05G1182300	phytochrome interacting factor 3-like 5
MD11G1269800	light-regulated zinc finger protein 1
MD03G1247700	light-regulated zinc finger protein 1
MD04G1185100	phytochrome interacting factor 3
MD03G1258000	2-oxoglutarate (2OG) and Fe(II)-dependent oxygenase superfamily protein
MD16G1145300	calcium-dependent lipid-binding family protein
MD11G1047000	NB-ARC domain-containing disease resistance protein
MD01G1190500	disease resistance protein (TIR-NBS-LRR class)
MD15G1434200	Ubiquitin carboxyl-terminal hydrolase family protein
MD11G1030500	NB-ARC domain-containing disease resistance protein
MD13G1128200	NB-ARC domain-containing disease resistance protein
MD07G1032100	Pentatricopeptide repeat (PPR) superfamily protein
MD08G1230200	disease resistance protein (TIR-NBS-LRR class)
MD03G1015300	NB-ARC domain-containing disease resistance protein
MD03G1040900	--
MD17G1163200	Pentatricopeptide repeat (PPR) superfamily protein
MD14G1073100	ARM repeat superfamily protein
MD03G1003600	calpain-type cysteine protease family
MD08G1196800	--
MD11G1040600	NB-ARC domain-containing disease resistance protein
MD08G1164000	ARM repeat superfamily protein
MD05G1053500	recovery protein 3
MD07G1260200	DEAD box RNA helicase (PRH75)
MD12G1048600	ubiquitin-specific protease 12
MD15G1374900	Disease resistance protein (TIR-NBS-LRR class) family
MD03G1028500	Pentatricopeptide repeat (PPR) superfamily protein
MD00G1028700	Armadillo/beta-catenin-like repeat
MD00G1202300	Tetratricopeptide repeat (TPR)-like superfamily protein
MD13G1100600	--
MD00G1027900	transmembrane receptors
MD06G1099100	multidrug resistance-associated protein 14
MD10G1090200	Tetratricopeptide repeat (TPR)-like superfamily protein
MD11G1011700	NB-ARC domain-containing disease resistance protein
MD00G1057100	FAR1-related sequence 10
MD10G1125900	Protein of unknown function (DUF1279)
MD06G1140000	gamma carbonic anhydrase-like 2
MD17G1076200	Rad23 UV excision repair protein family
MD09G1224500	WRKY DNA-binding protein 40
MD17G1223100	WRKY DNA-binding protein 40
MD08G1147100	Basic-leucine zipper (bZIP) transcription factor family protein
MD04G1131300	far-red elongated hypocotyl 1
MD12G1144400	far-red elongated hypocotyl 1
MD16G1132200	HY5-homolog
MD10G1257800	plastid transcriptionally active 12
MD06G1197300	CCT motif -containing response regulator protein
MD14G1204700	CCT motif -containing response regulator protein
MD10G1259500	TEOSINTE BRANCHED 1
MD05G1281100	TEOSINTE BRANCHED 1
MD13G1022100	GRAS family transcription factor family protein
MD16G1023300	GRAS family transcription factor family protein
MD17G1132600	phytochrome interacting factor 3-like 6
MD09G1146000	phytochrome interacting factor 4
MD02G1269900	light-mediated development protein 1 / deetiolated1 (DET1)
MD10G1314900	polyubiquitin 10
MD03G1211300	ubiquitin 4
MD07G1096000	general regulatory factor 3
MD17G1074900	general regulatory factor 3
MD05G1064100	F-box family protein
MD10G1072800	F-box family protein
MD00G1041900	SWITCH/sucrose nonfermenting 3C
MD00G1030000	SWITCH/sucrose nonfermenting 3C
MD09G1126400	phytochrome C
MD15G1315300	general regulatory factor 8
MD08G1193600	G-box regulating factor 6
MD01G1037700	general regulatory factor 8
MD04G1183900	phytochrome A
MD12G1197200	phytochrome A
MD17G1260700	RGA-like 2
MD09G1264800	RGA-like 2
MD10G1170600	phytochrome interacting factor 3-like 5
MD05G1182300	phytochrome interacting factor 3-like 5
MD16G1153800	phytochrome B
MD13G1153400	phytochrome B
MD04G1113200	pseudo-response regulator 7
MD12G1128600	pseudo-response regulator 7
MD06G1199400	basic helix-loop-helix (bHLH) DNA-binding superfamily protein
MD10G1170600	phytochrome interacting factor 3-like 5
MD05G1249400	Protein of unknown function
MD17G1020800	alpha/beta-Hydrolases superfamily protein
MD09G1172000	Protein of unknown function
MD03G1144300	ferredoxin 3
MD15G1411400	PDI-like 5-2
MD14G1201000	--
MD17G1129000	far-red elongated hypocotyls 3
MD09G1139500	far-red elongated hypocotyls 3
MD06G1197300	CCT motif -containing response regulator protein
MD14G1204700	CCT motif -containing response regulator protein
MD10G1257800	plastid transcriptionally active 12
MD10G1314900	polyubiquitin 10
MD03G1211300	ubiquitin 4
MD13G1022100	GRAS family transcription factor family protein
MD16G1023300	GRAS family transcription factor family protein
MD02G1269900	light-mediated development protein 1 / deetiolated1 (DET1)
MD05G1182300	phytochrome interacting factor 3-like 5
MD16G1132200	HY5-homolog
MD04G1183900	phytochrome A
MD12G1197200	phytochrome A
MD04G1185100	phytochrome interacting factor 3
MD06G1199400	basic helix-loop-helix (bHLH) DNA-binding superfamily protein
MD10G1169900	AP2/B3-like transcriptional factor family protein
MD05G1181100	AP2/B3-like transcriptional factor family protein
MD16G1153800	phytochrome B
MD13G1153400	phytochrome B
MD08G1147100	Basic-leucine zipper (bZIP) transcription factor family protein
MD17G1132600	phytochrome interacting factor 3-like 6
MD09G1146000	phytochrome interacting factor 4
MD08G1035400	Brassinosteroid signalling positive regulator (BZR1) family protein
MD15G1031900	Brassinosteroid signalling positive regulator (BZR1) family protein
MD17G1260700	RGA-like 2
MD09G1264800	RGA-like 2
