# Supplementary material for: MbHY5-MbYSL7 mediates chlorophyll synthesis and iron transport under iron deficiency in Malus baccata
Source: Front Plant Sci. 2022 Oct 19;13:1035233. doi: 10.3389/fpls.2022.1035233 (PMC9627156; doi:10.3389/fpls.2022.1035233)
Supplement: Supplementary file 2 [file Table_2.xlsx]

## Sheet: Table S2
Table S2. Nodes in the network of HY5 and iron responsive genes in roots
ID	Annotation
MD03G1127500	FER-like regulator of iron uptake
MD07G1191900	GDSL lipase 1
MD08G1233200	2-oxoglutarate (2OG) and Fe(II)-dependent oxygenase superfamily protein
MD03G1127600	FER-like regulator of iron uptake
MD00G1022600	Pectin lyase-like superfamily protein
MD00G1063600	MLP-like protein 28
MD00G1155300	Retrovirus-related Pol polyprotein from transposon TNT 1-94
MD00G1168500	LRR and NB-ARC domains-containing disease resistance protein
MD02G1003400	--
MD03G1011300	beta glucosidase 13
MD04G1119300	--
MD04G1211000	Major facilitator superfamily protein
MD05G1062800	SEC14-like 3
MD05G1200700	lateral organ boundaries-domain 29
MD05G1240100	Peroxidase superfamily protein
MD05G1352900	ovate family protein 5
MD06G1080600	Protein of unknown function (DUF567)
MD06G1059000	N-acetylglucosaminylphosphatidylinositol de-N-acetylase family protein
MD06G1127000	nodulin MtN21 /EamA-like transporter family protein
MD07G1068300	zinc finger protein-related
MD07G1301000	O-methyltransferase 1
MD08G1065100	Proton pump-interactor BIP103
MD08G1225600	--
MD09G1231800	TRICHOME BIREFRINGENCE-LIKE 43
MD10G1187600	lateral organ boundaries-domain 29
MD11G1035800	Protein of unknown function
MD10G1287800	Protein of unknown function
MD11G1056200	P-loop containing nucleoside triphosphate hydrolases superfamily protein
MD11G1141800	nitrate transporter 2.4
MD11G1213000	Stigma-specific Stig1 family protein
MD12G1156900	laccase 7
MD12G1042400	RING/U-box superfamily protein
MD15G1078400	--
MD14G1096900	Pollen Ole e 1 allergen and extensin family protein
MD14G1106800	NAD(P)-binding Rossmann-fold superfamily protein
MD14G1163100	cytochrome P450
MD16G1266300	CAP (Cysteine-rich secretory proteins
MD17G1237800	S-locus lectin protein kinase family protein
MD05G1127600	O-methyltransferase family protein
MD09G1198300	basic helix-loop-helix (bHLH) DNA-binding superfamily protein
MD06G1056900	tonoplast intrinsic protein 2
MD17G1199600	2-oxoglutarate (2OG) and Fe(II)-dependent oxygenase superfamily protein
MD05G1207900	Protein of unknown function (DUF962)
MD06G1041400	2-oxoglutarate (2OG) and Fe(II)-dependent oxygenase superfamily protein
MD12G1145100	2-oxoglutarate (2OG) and Fe(II)-dependent oxygenase superfamily protein
MD15G1034700	GA requiring 3
MD03G1021600	beta glucosidase 13
MD17G1094300	isocitrate lyase
MD03G1057500	cytochrome P450
MD09G1260500	Heavy metal transport/detoxification superfamily protein
MD10G1218200	Peroxidase superfamily protein
MD03G1245600	--
MD03G1155200	Aluminium activated malate transporter family protein
MD00G1083300	flavin-dependent monooxygenase 1
MD08G1223100	cytochrome P450
MD03G1188500	Copper transport protein family
MD04G1086500	Bifunctional inhibitor/lipid-transfer protein/seed storage 2S albumin superfamily protein
MD11G1024100	beta glucosidase 13
MD11G1023900	beta glucosidase 13
MD03G1274500	Peroxidase superfamily protein
MD11G1238600	Late embryogenesis abundant (LEA) protein-related
MD07G1083600	Predicted AT-hook DNA-binding family protein
MD03G1274400	Peroxidase superfamily protein
MD09G1243700	S-norcoclaurine synthase 1
MD16G1203900	flavin-dependent monooxygenase 1
MD06G1085800	NAD(P)-binding Rossmann-fold superfamily protein
MD03G1093800	metallothionein 2A
MD15G1378500	cytochrome P450
MD00G1184100	--
MD13G1086500	Gibberellin-regulated family protein
MD07G1110600	carotenoid cleavage dioxygenase 7
MD06G1114500	Aluminium activated malate transporter family protein
MD05G1166100	Ankyrin repeat family protein
MD02G1205000	NAD(P)-binding Rossmann-fold superfamily protein
MD10G1216900	Lactate/malate dehydrogenase family protein
MD02G1229800	plant U-box 23
MD05G1293300	Nodulin MtN3 family protein
MD00G1039400	MATE efflux family protein
MD15G1028500	cytochrome P450
MD12G1031100	Uncharacterised protein family (UPF0497)
MD07G1174300	phosphoglucosamine mutase family protein
MD09G1008500	Protein of unknown function
MD08G1160900	2-oxoglutarate (2OG) and Fe(II)-dependent oxygenase superfamily protein
MD15G1255300	S-adenosyl-L-methionine-dependent methyltransferases superfamily protein
MD00G1030300	NRAMP metal ion transporter 6
MD11G1059700	cytochrome P450
MD01G1102600	SERINE CARBOXYPEPTIDASE-LIKE 49
MD16G1005800	long-chain base (LCB) kinase 1
MD08G1220100	SPla/RYanodine receptor (SPRY) domain-containing protein
MD03G1129100	FER-like regulator of iron uptake
MD17G1219500	cytochrome P450
MD12G1031100	Uncharacterised protein family (UPF0497)
MD00G1172500	Plant protein of unknown function (DUF828)
MD04G1119000	Plant protein 1589 of unknown function
MD13G1235200	F-box family protein
MD16G1025800	MLP-like protein 328
MD15G1071200	ROOT HAIR DEFECTIVE 6-LIKE 2
MD15G1255300	S-adenosyl-L-methionine-dependent methyltransferases superfamily protein
MD09G1243700	S-norcoclaurine synthase 1
MD11G1061000	Peroxidase superfamily protein
MD06G1021900	Protein kinase superfamily protein
MD03G1221200	Late embryogenesis abundant (LEA) protein-related
MD04G1009000	Integrase-type DNA-binding superfamily protein
MD01G1102600	SERINE CARBOXYPEPTIDASE-LIKE 49
MD01G1139300	Nucleotidyltransferase family protein
MD02G1239100	Protein of unknown function (DUF3550/UPF0682)
MD14G1086500	basic helix-loop-helix (bHLH) DNA-binding superfamily protein
MD08G1245800	Ethylene insensitive 3 family protein
MD15G1441000	Ethylene insensitive 3 family protein
MD02G1266200	Ethylene insensitive 3 family protein
MD07G1053800	Ethylene insensitive 3 family protein
MD10G1296700	sensitive to freezing 6
MD05G1316200	sensitive to freezing 6
MD15G1140500	ferric reduction oxidase 7
MD15G1421400	Plastid-lipid associated protein PAP / fibrillin family protein
MD15G1211500	Lactoylglutathione lyase / glyoxalase I family protein
MD14G1214200	cytochrome P450
MD15G1173500	Core-2/I-branching beta-1
MD00G1175200	cytochrome P450
MD15G1271000	LIM domain-containing protein
MD17G1056600	Protein of unknown function
MD09G1207300	NDH-dependent cyclic electron flow 1
MD13G1070900	Homeodomain-like superfamily protein
MD08G1248200	Major facilitator superfamily protein
MD15G1119100	1-deoxy-D-xylulose 5-phosphate synthase 3
MD14G1223200	cytochrome P450
MD04G1069700	KNOTTED-like homeobox of Arabidopsis thaliana 7
MD03G1287500	RNA-binding (RRM/RBD/RNP motifs) family protein
MD12G1258100	translation initiation factor 3B1
MD15G1008200	winged-helix DNA-binding transcription factor family protein
MD01G1068100	ferric reduction oxidase 2
MD17G1262900	Protein of unknown function
MD17G1071400	HXXXD-type acyl-transferase family protein
MD14G1247600	leucine-rich repeat transmembrane protein kinase family protein
MD13G1266500	myb domain protein 36
MD06G1081200	root hair specific 8
MD09G1011800	Galactose oxidase/kelch repeat superfamily protein
MD07G1180600	Major facilitator superfamily protein
MD04G1045600	matrix metalloproteinase
MD09G1089500	--
MD15G1093500	carotenoid cleavage dioxygenase 8
MD15G1354200	camphor resistance CrcB family protein
MD11G1240400	--
MD14G1132300	cellulose synthase like G3
MD00G1002700	Protein kinase superfamily protein
MD03G1084300	--
MD07G1095500	HXXXD-type acyl-transferase family protein
MD08G1029800	pectinesterase 11
MD14G1096600	cytochrome P450
MD02G1077500	casein kinase 1
MD06G1169800	Raffinose synthase family protein
MD12G1160100	phosphate transporter 4
MD06G1185500	Nodulin-like / Major Facilitator Superfamily protein
MD15G1327700	Pollen Ole e 1 allergen and extensin family protein
MD10G1237700	Protein of unknown function
MD02G1266400	root hair specific 12
MD07G1252700	NAD(P)-linked oxidoreductase superfamily protein
MD00G1202500	Pectin lyase-like superfamily protein
MD17G1003200	--
MD13G1268400	xyloglucan endotransglucosylase/hydrolase 25
MD03G1014500	Peroxidase superfamily protein
MD13G1199700	heat shock transcription factor A6B
MD03G1261400	Bifunctional inhibitor/lipid-transfer protein/seed storage 2S albumin superfamily protein
MD02G1163900	Zinc-binding dehydrogenase family protein
MD17G1067000	--
MD02G1022600	Exostosin family protein
MD08G1115000	carotenoid cleavage dioxygenase 1
MD10G1100200	Cyclin A3
MD08G1222900	cytochrome P450
MD05G1087500	late embryogenesis abundant protein-related / LEA protein-related
MD06G1106700	Ribosomal L38e protein family
MD05G1116200	--
MD02G1157300	CAP (Cysteine-rich secretory proteins
MD09G1152500	xyloglucan endotransglucosylase/hydrolase 16
MD00G1054000	Protein of unknown function
MD11G1051500	regulatory particle triple-A ATPase 3
MD08G1220100	SPla/RYanodine receptor (SPRY) domain-containing protein
MD02G1117700	Rab escort protein
MD06G1166400	ferric reduction oxidase 8
MD16G1231100	UDP-glucosyl transferase 85A3
MD13G1118500	cytochrome P450
MD00G1176400	riboflavin kinase/FMN hydrolase
MD15G1271000	LIM domain-containing protein
MD14G1061500	Calcium-binding EF-hand family protein
MD13G1185600	Protein of unknown function
MD02G1094500	strictosidine synthase-like 4
MD14G1077700	Calcium-binding EF-hand family protein
MD15G1302900	Homeobox-leucine zipper protein family
MD11G1055200	ovate family protein 4
MD07G1187400	3-ketoacyl-CoA synthase 19
MD11G1151900	Serine carboxypeptidase S28 family protein
MD06G1187600	homeobox 1
MD10G1247700	ATPase
MD09G1205300	Protein of unknown function (DUF1677)
MD08G1250800	ferric reduction oxidase 7
MD02G1178300	ADP-ribosylation factor A1E
MD06G1038700	senescence-related gene 1
MD05G1121200	ubiquitin-conjugating enzyme 10
MD16G1231200	UDP-glucosyl transferase 85A7
MD01G1051200	peroxin 11D
MD11G1091200	Encodes a protein involved in salt tolerance
MD01G1073100	Uncharacterized conserved protein (DUF2358)
MD16G1198300	sulfate transporter 3
MD16G1090800	--
MD00G1175200	cytochrome P450
MD16G1185700	Aluminium induced protein with YGL and LRDR motifs
MD14G1214200	cytochrome P450
MD12G1005100	Protein of unknown function
MD03G1142800	WIP domain protein 3
MD09G1054300	SPX domain gene 4
MD15G1101800	Protein of unknown function
MD03G1082100	UDP-glucosyl transferase 76E2
MD17G1185200	Protein of unknown function (DUF1677)
MD10G1116600	methylthioadenosine nucleosidase 1
MD10G1151700	ILI1 binding bHLH 1
MD10G1266100	Drug/metabolite transporter superfamily protein
MD15G1043000	EamA-like transporter family
MD07G1153400	ORMDL family protein
MD11G1041800	amino acid permease 7
MD02G1175300	HXXXD-type acyl-transferase family protein
MD10G1165000	proteolysis 1
MD10G1282200	Cysteine proteinases superfamily protein
MD05G1323700	endonuclease 4
MD04G1180600	Protein of unknown function (DUF567)
MD04G1029600	pectin methylesterase 61
MD10G1281800	Cysteine proteinases superfamily protein
MD16G1118600	cytochrome P450
MD02G1081200	Protein of unknown function
MD01G1056000	Putative ripening-related protein 2
MD03G1287500	RNA-binding (RRM/RBD/RNP motifs) family protein
MD00G1068700	DEA(D/H)-box RNA helicase family protein
MD06G1045500	glycine-rich protein
MD07G1278100	ferric reduction oxidase 4
MD13G1022700	MLP-like protein 34
MD05G1318600	Dof-type zinc finger DNA-binding family protein
MD07G1069300	receptor like protein 19
MD16G1090600	Protein of unknown function
MD02G1229200	P-loop containing nucleoside triphosphate hydrolases superfamily protein
MD12G1170400	Leucine-rich repeat protein kinase family protein
MD12G1170200	Leucine-rich repeat protein kinase family protein
MD10G1018000	MAP kinase substrate 1
MD03G1234100	Concanavalin A-like lectin protein kinase family protein
MD00G1077800	receptor like protein 2
MD13G1251000	lectin protein kinase family protein
MD10G1176900	cytochrome P450
MD07G1068900	receptor like protein 22
MD07G1296400	YELLOW STRIPE like 3
MD09G1263200	high mobility group A
MD01G1186800	NB-ARC domain-containing disease resistance protein
MD14G1022600	Transducin/WD40 repeat-like superfamily protein
MD01G1001200	microfibrillar-associated protein-related
MD03G1236800	Protein of unknown function
MD01G1207200	ferric reduction oxidase 4
MD00G1133300	PLANT CADMIUM RESISTANCE 2
MD10G1061000	SAUR-like auxin-responsive protein family
MD15G1191400	basic helix-loop-helix (bHLH) DNA-binding superfamily protein
MD17G1210000	Protein of unknown function
MD16G1182500	ribonucleotide reductase 2A
MD06G1151500	26S proteasome
MD10G1253300	nuclear factor Y
MD06G1226300	TEOSINTE BRANCHED 1
MD00G1064400	voltage dependent anion channel 4
MD17G1139200	Phosphoribosyltransferase family protein
MD02G1056800	basic helix-loop-helix (bHLH) DNA-binding superfamily protein
MD12G1150200	NAD(P)-linked oxidoreductase superfamily protein
MD11G1150800	beta glucosidase 11
MD17G1018700	myb domain protein 40
MD03G1189600	Calcium-dependent lipid-binding (CaLB domain) family protein
MD13G1149400	O-acetyltransferase family protein
MD02G1206900	glycoprotease 1
MD06G1230700	Protein of unknown function (DUF1295)
MD05G1356600	carboxylesterases
MD01G1208900	Homeodomain-like superfamily protein
MD08G1098100	Subtilisin-like serine endopeptidase family protein
MD00G1077400	receptor like protein 2
MD14G1244900	Protein of unknown function (DUF761)
MD17G1102400	Protein phosphatase 2A regulatory B subunit family protein
MD06G1114000	Dof-type zinc finger DNA-binding family protein
MD02G1082700	eif4a-2
MD04G1055800	Chlorophyll A-B binding family protein
MD03G1020600	carbamoyl phosphate synthetase A
MD17G1192000	Protein of unknown function
MD03G1088200	protein C-terminal S-isoprenylcysteine carboxyl O-methyltransferases
MD05G1209500	Nucleotide/sugar transporter family protein
MD05G1012200	Nodulin MtN3 family protein
MD07G1291700	cyclic nucleotide gated channel 1
MD03G1201200	Toll-Interleukin-Resistance (TIR) domain family protein
MD01G1076200	Protein of unknown function
MD04G1189600	Pectin lyase-like superfamily protein
MD11G1269200	TRICHOME BIREFRINGENCE-LIKE 42
MD11G1304600	asparagine-linked glycosylation 3
MD12G1187900	RING/U-box superfamily protein
MD04G1044700	polypyrimidine tract-binding protein 3
MD15G1335800	Protein of unknown function (DUF3511)
MD04G1011300	GTP binding Elongation factor Tu family protein
MD14G1186300	disease resistance family protein / LRR family protein
MD08G1161200	response regulator 9
MD03G1087500	ROTUNDIFOLIA like 5
MD08G1221800	beta-D-xylosidase 4
MD02G1046500	Protein of unknown function
MD09G1005700	Uncharacterised protein family (UPF0497)
MD15G1098800	BURP domain-containing protein
MD10G1059700	SAUR-like auxin-responsive protein family
MD16G1084100	germin-like protein 7
MD12G1076400	ABC-2 type transporter family protein
MD13G1080100	--
MD16G1016200	Peptidase C12
MD06G1158900	Zinc finger C-x8-C-x5-C-x3-H type family protein
MD11G1036400	Cwf15 / Cwc15 cell cycle control family protein
MD12G1029600	sorting nexin 1
MD05G1357300	transcription activators
MD08G1216900	SNF7 family protein
MD08G1250800	ferric reduction oxidase 7
MD14G1077700	Calcium-binding EF-hand family protein
MD05G1197900	actin depolymerizing factor 6
MD10G1195700	Aldolase-type TIM barrel family protein
MD15G1042100	glutathione peroxidase 7
MD01G1069500	Nuclear transport factor 2 (NTF2) family protein
MD16G1090800	--
MD06G1103900	NAD(P)-binding Rossmann-fold superfamily protein
MD15G1421400	Plastid-lipid associated protein PAP / fibrillin family protein
MD11G1091500	cytochrome P450
MD02G1094500	strictosidine synthase-like 4
MD02G1081400	alpha/beta-Hydrolases superfamily protein
MD09G1029600	phosphoenolpyruvate (pep)/phosphate translocator 2
MD02G1178300	ADP-ribosylation factor A1E
MD01G1015700	Encodes a root meristem growth factor (RGF). Belongs to a family of functionally redundant homologous peptides that are secreted
MD06G1187600	homeobox 1
MD14G1202700	NDH dependent flow 6
MD09G1149700	Protein of unknown function
MD10G1247700	ATPase
MD05G1209300	Aldolase-type TIM barrel family protein
MD15G1211500	Lactoylglutathione lyase / glyoxalase I family protein
MD04G1209400	thylakoid lumen 18.3 kDa protein
MD16G1231000	UDP-glucosyl transferase 85A7
MD11G1054100	lipid transfer protein 1
MD16G1250700	Protein of unknown function (DUF177)
MD11G1160200	MLP-like protein 423
MD00G1192800	EF-TU receptor
MD05G1122100	hydroxypyruvate reductase
MD12G1259500	Auxin efflux carrier family protein
MD11G1237300	cytochrome c biogenesis protein family
MD15G1215200	acyl-CoA-binding protein 6
MD09G1270600	glutamine synthase clone R1
MD17G1126300	UDP-Glycosyltransferase superfamily protein
MD10G1062300	NAD(P)-linked oxidoreductase superfamily protein
MD15G1384600	K-box region and MADS-box transcription factor family protein
MD01G1211400	SLAC1 homologue 3
MD13G1019700	Sec14p-like phosphatidylinositol transfer family protein
MD01G1051200	peroxin 11D
MD02G1303400	NAD(P)-binding Rossmann-fold superfamily protein
MD06G1160900	peptide met sulfoxide reductase 4
MD17G1040500	ferredoxin thioredoxin reductase catalytic beta chain family protein
MD17G1136600	Protein of unknown function
MD16G1029900	Heavy metal transport/detoxification superfamily protein
MD15G1441800	photosystem I reaction center subunit PSI-N
MD02G1189600	Thioredoxin superfamily protein
MD09G1292300	RAD-like 6
MD05G1121200	ubiquitin-conjugating enzyme 10
MD15G1302900	Homeobox-leucine zipper protein family
MD15G1154800	aldehyde dehydrogenase 11A3
MD16G1024000	MLP-like protein 31
MD05G1215200	photosystem II subunit R
MD06G1199400	basic helix-loop-helix (bHLH) DNA-binding superfamily protein
MD11G1290800	Protein of unknown function
MD13G1049500	--
MD12G1126200	Protein of unknown function
MD06G1228200	Protein of unknown function
MD06G1038700	senescence-related gene 1
MD01G1073100	Uncharacterized conserved protein (DUF2358)
MD09G1116900	Uncharacterised protein family (UPF0041)
MD00G1176400	riboflavin kinase/FMN hydrolase
MD02G1254200	--
MD10G1147300	S-methyl-5-thioribose kinase
MD12G1186000	with no lysine (K) kinase 5
MD02G1302400	Uncharacterised protein family (UPF0114)
MD15G1271000	LIM domain-containing protein
MD02G1303600	NAD(P)-binding Rossmann-fold superfamily protein
MD15G1390400	oligopeptide transporter 2
MD09G1195300	Pyridoxal phosphate phosphatase-related protein
MD03G1082100	UDP-glucosyl transferase 76E2
MD10G1266100	Drug/metabolite transporter superfamily protein
MD06G1166400	ferric reduction oxidase 8
MD12G1174800	nudix hydrolase homolog 15
MD03G1293400	Protein of unknown function
MD14G1214200	cytochrome P450
MD15G1032900	cytochrome P450
MD11G1091200	Encodes a protein involved in salt tolerance
MD00G1175200	cytochrome P450
MD17G1205300	Disease resistance protein (CC-NBS-LRR class) family
MD10G1325900	Chaperonin-like RbcX protein
MD07G1116100	Ubiquitin-like superfamily protein
MD15G1043000	EamA-like transporter family
MD01G1039800	nicotinamidase 1
MD07G1003800	O-fucosyltransferase family protein
MD16G1277800	nitrate transporter 1.5
MD02G1298400	Basic-leucine zipper (bZIP) transcription factor family protein
MD04G1128900	metallothionein 2B
MD05G1096900	Amino acid permease family protein
MD11G1041800	amino acid permease 7
MD02G1175300	HXXXD-type acyl-transferase family protein
MD08G1248200	Major facilitator superfamily protein
MD08G1026400	bifunctional nuclease in basal defense response 1
MD14G1198800	phytochrome kinase substrate-related
MD09G1149000	glyoxalase II 3
MD06G1127200	nodulin MtN21 /EamA-like transporter family protein
MD12G1220200	seryl-tRNA synthetase / serine--tRNA ligase
MD00G1068700	DEA(D/H)-box RNA helicase family protein
MD03G1287500	RNA-binding (RRM/RBD/RNP motifs) family protein
MD08G1198900	Homeodomain-like superfamily protein
MD13G1212400	basic helix-loop-helix (bHLH) DNA-binding superfamily protein
MD12G1162000	BTB/POZ domain-containing protein
MD17G1131300	Actin-like ATPase superfamily protein
MD09G1144800	Actin-like ATPase superfamily protein
MD04G1148400	BTB/POZ domain-containing protein
MD09G1283800	zinc finger (C2H2 type) family protein
MD13G1125100	Protein of unknown function
MD16G1216000	basic helix-loop-helix (bHLH) DNA-binding superfamily protein
MD15G1324100	Nucleotide-sugar transporter family protein
MD16G1052200	LAG1 longevity assurance homolog 3
MD17G1219800	S15/NS1
MD04G1230000	Methyltransferase family protein
MD08G1068900	Ankyrin repeat family protein
MD14G1228100	zinc finger protein-related
MD06G1217900	zinc finger protein-related
MD06G1191600	basic helix-loop-helix (bHLH) DNA-binding superfamily protein
MD14G1198000	basic helix-loop-helix (bHLH) DNA-binding superfamily protein
MD03G1212600	basic helix-loop-helix (bHLH) DNA-binding superfamily protein
MD11G1227800	basic helix-loop-helix (bHLH) DNA-binding superfamily protein
MD09G1171300	autoinhibited H(+)-ATPase isoform 10
MD11G1270500	rhamnose biosynthesis 1
MD05G1059300	purple acid phosphatase 10
MD03G1266300	basic helix-loop-helix (bHLH) DNA-binding superfamily protein
MD12G1234100	S-adenosyl-L-methionine-dependent methyltransferases superfamily protein
MD10G1335500	inositol transporter 4
MD03G1262000	Protein of unknown function (DUF581)
MD07G1119200	arginase
MD10G1029200	Ribosomal L18p/L5e family protein
MD13G1180800	ARM repeat superfamily protein
MD09G1224100	C2H2 and C2HC zinc fingers superfamily protein
MD14G1020300	purple acid phosphatase 22
MD08G1057100	Phototropic-responsive NPH3 family protein
MD00G1166100	Protein of unknown function
MD02G1201500	protein binding
MD15G1119000	Barwin-related endoglucanase
MD15G1139000	fatty acid amide hydrolase
MD04G1184900	myb domain protein 61
MD09G1133200	Heavy metal transport/detoxification superfamily protein
MD15G1343600	amino acid permease 3
MD02G1204500	A20/AN1-like zinc finger family protein
MD05G1314600	fatty acid desaturase family protein
MD04G1217300	--
MD05G1017200	glycolipid transfer protein 2
MD05G1245600	Haloacid dehalogenase-like hydrolase (HAD) superfamily protein
MD13G1071800	Transmembrane amino acid transporter family protein
MD04G1232900	RmlC-like cupins superfamily protein
MD12G1165200	Peptidase S24/S26A/S26B/S26C family protein
MD10G1002900	Exostosin family protein
MD03G1007600	--
MD04G1058900	Protein kinase superfamily protein
MD15G1308600	elicitor-activated gene 3-1
MD02G1010400	SNARE-like superfamily protein
MD16G1011500	sodium proton exchanger
MD07G1096000	general regulatory factor 3
MD17G1074900	general regulatory factor 3
MD06G1186400	H(+)-ATPase 11
MD14G1147600	MEI2-like protein 1
MD05G1204800	magnesium transporter 7
MD15G1054500	HYPERSENSITIVE TO ABA1
MD03G1119700	auxin response factor 16
MD05G1095900	RING/U-box superfamily protein
MD08G1047500	RNA-binding (RRM/RBD/RNP motifs) family protein
MD11G1132800	Preprotein translocase Sec
MD13G1005300	nuclear-encoded CLP protease P7
MD17G1155800	autoinhibited H(+)-ATPase isoform 10
MD06G1134600	DNA binding
MD05G1274500	Outer arm dynein light chain 1 protein
MD11G1139700	Protein kinase superfamily protein
MD06G1001900	BUB1-related (BUB1: budding uninhibited by benzymidazol 1)
MD15G1246000	Chalcone-flavanone isomerase family protein
MD02G1119100	Cyclin B2
MD04G1205500	NPK1-related protein kinase 1
MD07G1236900	Kinase interacting (KIP1-like) family protein
MD03G1292600	P-loop nucleoside triphosphate hydrolases superfamily protein with CH (Calponin Homology) domain
MD13G1062800	Putative membrane lipoprotein
MD07G1306200	Protein kinase family protein with ARM repeat domain
MD12G1061300	Calcium-dependent lipid-binding (CaLB domain) plant phosphoribosyltransferase family protein
MD10G1164000	Leucine-rich repeat protein kinase family protein
MD04G1166400	inflorescence meristem receptor-like kinase 2
MD08G1070800	myb domain protein 5
MD15G1233100	Cyclin B2
MD16G1129200	serine carboxypeptidase-like 45
MD05G1348500	SKU5 similar 4
MD15G1198800	--
MD16G1272800	Tetraspanin family protein
MD12G1198900	phytochrome interacting factor 3
MD00G1120100	alkaline/neutral invertase
MD09G1078100	RING/U-box superfamily protein
MD03G1007100	Lipase/lipooxygenase
MD02G1010400	SNARE-like superfamily protein
MD16G1011500	sodium proton exchanger
MD07G1096000	general regulatory factor 3
MD17G1074900	general regulatory factor 3
MD03G1137000	pleiotropic drug resistance 6
MD03G1136800	pleiotropic drug resistance 6
MD09G1153800	Leucine-rich repeat receptor-like protein kinase family protein
MD10G1308000	S-locus lectin protein kinase family protein
MD09G1141100	UDP-glucosyl transferase 71B6
MD03G1095200	U-box domain-containing protein kinase family protein
MD08G1173000	MAPK/ERK kinase kinase 1
MD02G1253700	--
MD03G1057400	WRKY DNA-binding protein 33
MD15G1235300	Transmembrane amino acid transporter family protein
MD03G1089200	GRAS family transcription factor
MD13G1133000	ARM repeat superfamily protein
MD02G1047500	S-locus lectin protein kinase family protein
MD05G1362400	Adenine nucleotide alpha hydrolases-like superfamily protein
MD10G1044900	lectin protein kinase family protein
MD05G1082500	Thioredoxin superfamily protein
MD08G1088300	--
MD06G1023700	SCAMP family protein
MD15G1108200	Lactoylglutathione lyase / glyoxalase I family protein
MD04G1187600	pleiotropic drug resistance 9
MD03G1235500	Protein of unknown function
MD00G1159400	Insulinase (Peptidase family M16) family protein
MD03G1253900	F-box/RNI-like superfamily protein
MD03G1062300	Glutaredoxin family protein
MD13G1280800	cinnamyl alcohol dehydrogenase 9
MD15G1152700	fatty acid desaturase 6
MD10G1175000	pleiotropic drug resistance 12
MD12G1148500	NAD(P)-binding Rossmann-fold superfamily protein
MD06G1232800	ARM repeat superfamily protein
MD05G1349200	F-box family protein with a domain of unknown function (DUF295)
MD12G1044400	calmodulin-domain protein kinase cdpk isoform 2
MD10G1185000	Integrase-type DNA-binding superfamily protein
MD02G1180300	Auxin-responsive GH3 family protein
MD14G1062500	polygalacturonase inhibiting protein 1
MD07G1290600	RING/U-box superfamily protein
MD05G1348900	F-box family protein with a domain of unknown function (DUF295)
MD06G1094200	Late embryogenesis abundant (LEA) hydroxyproline-rich glycoprotein family
MD11G1169800	F-box family protein
MD04G1178700	cytochrome P450
MD10G1248500	wall-associated kinase 2
MD02G1188600	VQ motif-containing protein
MD08G1105100	phospholipase A 2A
MD03G1292500	MLP-like protein 423
MD14G1239800	ARM repeat superfamily protein
MD16G1012000	NAD(P)-linked oxidoreductase superfamily protein
MD10G1320500	Expression of the gene is downregulated in the presence of paraquat
MD00G1219900	beta glucosidase 17
MD15G1123700	plant natriuretic peptide A
MD02G1118100	Disease resistance-responsive (dirigent-like protein) family protein
MD13G1160900	MLP-like protein 423
MD03G1034900	farnesyl diphosphate synthase 1
MD15G1302300	myb domain protein 84
MD11G1157300	cytochrome P450
MD12G1182900	Protein of unknown function (DUF567)
MD03G1204600	beta glucosidase 13
MD15G1374300	beta glucosidase 15
MD03G1204800	beta glucosidase 15
MD07G1281500	Late embryogenesis abundant (LEA) hydroxyproline-rich glycoprotein family
MD04G1169200	Protein of unknown function (DUF567)
MD09G1121400	Protein kinase superfamily protein
MD10G1234000	--
MD05G1198800	Integrase-type DNA-binding superfamily protein
MD17G1140400	Leucine-rich repeat receptor-like protein kinase family protein
MD00G1145300	beta glucosidase 17
MD10G1181000	GRAS family transcription factor
MD11G1173500	plant U-box 23
MD13G1161000	Major allergen Mal d 1
MD07G1272300	cytochrome P450
MD07G1060300	Stigma-specific Stig1 family protein
MD07G1223700	Protein phosphatase 2C family protein
MD15G1378100	ENTH/ANTH/VHS superfamily protein
MD04G1130800	Haloacid dehalogenase-like hydrolase (HAD) superfamily protein
MD07G1307400	Laccase/Diphenol oxidase family protein
MD13G1161700	MLP-like protein 423
MD05G1237600	--
MD09G1040400	matrix metalloproteinase
MD16G1084900	Protein of unknown function
MD15G1402800	12-oxophytodienoate reductase 2
MD13G1265500	CBL-interacting protein kinase 21
MD05G1056300	Receptor-like protein kinase-related family protein
MD06G1123000	brassinosteroid-responsive RING-H2
MD13G1085600	--
MD05G1040300	GRAS family transcription factor
MD15G1076500	S-locus lectin protein kinase family protein
MD08G1104900	phospholipase A 2A
MD17G1045500	AAA-ATPase 1
MD08G1230900	Peroxidase superfamily protein
MD07G1106300	ethylene-responsive element binding factor 13
MD10G1248200	RmlC-like cupins superfamily protein
MD13G1174100	tubby like protein 3
MD13G1019100	MAC/Perforin domain-containing protein
MD02G1028300	blue-copper-binding protein
MD14G1041000	syntaxin of plants 121
MD07G1223600	Protein phosphatase 2C family protein
MD15G1170300	blue-copper-binding protein
MD11G1113500	C2H2-type zinc finger family protein
MD02G1124500	Eukaryotic aspartyl protease family protein
MD12G1148800	NAD(P)-binding Rossmann-fold superfamily protein
MD15G1431600	cyclic nucleotide gated channel 1
MD02G1028600	blue-copper-binding protein
MD14G1114100	Late embryogenesis abundant (LEA) hydroxyproline-rich glycoprotein family
MD05G1192900	Protein of unknown function
MD03G1257100	calmodulin-like 11
MD05G1198700	ethylene response factor 1
MD13G1096400	cysteine-rich RLK (RECEPTOR-like protein kinase) 2
MD06G1005200	multiple chloroplast division site 1
MD06G1196700	DNAJ heat shock N-terminal domain-containing protein
MD15G1236700	ACT-like protein tyrosine kinase family protein
MD00G1163400	oligopeptide transporter
MD02G1163000	methyl esterase 1
MD12G1194100	--
MD12G1020000	disease resistance family protein / LRR family protein
MD15G1094800	glyoxal oxidase-related protein
MD01G1025400	Probable glucan 1
MD07G1291200	cyclic nucleotide gated channel 1
MD08G1090900	Leucine-rich repeat protein kinase family protein
MD15G1133000	Calcium-binding EF-hand family protein
MD01G1101300	Major facilitator superfamily protein
MD03G1076900	peptide transporter 1
MD03G1181800	--
MD06G1134300	Protein kinase superfamily protein
MD02G1301200	Protein of unknown function (DUF616)
MD16G1173200	tonneau 2 (TON2)
MD08G1147100	Basic-leucine zipper (bZIP) transcription factor family protein
MD10G1283900	HXXXD-type acyl-transferase family protein
MD03G1235700	Protein of unknown function
MD16G1135300	pigment defective 320
MD10G1173700	transducin family protein / WD-40 repeat family protein
MD08G1236600	transmembrane nine 1
MD03G1241900	Alg9-like mannosyltransferase family
MD05G1171400	Integrase-type DNA-binding superfamily protein
MD10G1159600	Integrase-type DNA-binding superfamily protein
MD10G1156100	basic helix-loop-helix (bHLH) DNA-binding superfamily protein
MD05G1165800	basic helix-loop-helix (bHLH) DNA-binding superfamily protein
MD04G1131300	far-red elongated hypocotyl 1
MD12G1144400	far-red elongated hypocotyl 1
MD16G1132200	HY5-homolog
MD06G1191600	basic helix-loop-helix (bHLH) DNA-binding superfamily protein
MD14G1198000	basic helix-loop-helix (bHLH) DNA-binding superfamily protein
MD16G1153800	phytochrome B
MD13G1153400	phytochrome B
MD04G1185100	phytochrome interacting factor 3
MD14G1086500	basic helix-loop-helix (bHLH) DNA-binding superfamily protein
MD13G1040000	basic helix-loop-helix (bHLH) DNA-binding superfamily protein
MD16G1040900	basic helix-loop-helix (bHLH) DNA-binding superfamily protein
MD09G1208200	Pex2/Pex12 N-terminal domain-containing protein / zinc finger (C3HC4-type RING finger) family protein
MD17G1189500	Pex2/Pex12 N-terminal domain-containing protein / zinc finger (C3HC4-type RING finger) family protein
MD08G1035400	Brassinosteroid signalling positive regulator (BZR1) family protein
MD15G1031900	Brassinosteroid signalling positive regulator (BZR1) family protein
MD09G1139600	FRS (FAR1 Related Sequences) transcription factor family
MD16G1216500	Integrase-type DNA-binding superfamily protein
MD13G1212900	Integrase-type DNA-binding superfamily protein
MD15G1037700	chromatin remodeling factor CHD3 (PICKLE)
MD08G1058800	chromatin remodeling factor CHD3 (PICKLE)
MD17G1129000	far-red elongated hypocotyls 3
MD09G1139500	far-red elongated hypocotyls 3
MD08G1021000	salt tolerance homolog2
MD15G1019000	salt tolerance homolog2
MD15G1018700	salt tolerance homolog2
MD15G1011000	COP1-interacting protein 8
MD08G1011000	COP1-interacting protein 8
MD13G1239700	basic helix-loop-helix (bHLH) DNA-binding superfamily protein
MD16G1247600	basic helix-loop-helix (bHLH) DNA-binding superfamily protein
MD10G1170600	phytochrome interacting factor 3-like 5
MD05G1182300	phytochrome interacting factor 3-like 5
MD03G1004500	related to AP2 11
MD11G1005200	related to AP2 11
MD15G1266700	G-box binding factor 1
MD14G1091000	basic helix-loop-helix (bHLH) DNA-binding superfamily protein
MD12G1095300	basic helix-loop-helix (bHLH) DNA-binding superfamily protein
MD17G1261000	myb domain protein 113
MD09G1278400	myb domain protein 113
MD11G1269800	light-regulated zinc finger protein 1
MD03G1247700	light-regulated zinc finger protein 1
MD02G1269900	light-mediated development protein 1 / deetiolated1 (DET1)
MD16G1132200	HY5-homolog
MD11G1209100	protein phosphatase X 2
MD17G1110300	Protein of unknown function
MD12G1012300	--
MD05G1106300	F-box family protein
MD02G1168100	phospholipase A 2A
MD02G1125000	winged-helix DNA-binding transcription factor family protein
MD14G1133800	--
MD08G1147100	Basic-leucine zipper (bZIP) transcription factor family protein
MD04G1185100	phytochrome interacting factor 3
MD15G1266700	G-box binding factor 1
MD10G1170600	phytochrome interacting factor 3-like 5
MD05G1182300	phytochrome interacting factor 3-like 5
MD11G1269800	light-regulated zinc finger protein 1
MD03G1247700	light-regulated zinc finger protein 1
