# Supplementary material for: MbHY5-MbYSL7 mediates chlorophyll synthesis and iron transport under iron deficiency in Malus baccata
Source: Front Plant Sci. 2022 Oct 19;13:1035233. doi: 10.3389/fpls.2022.1035233 (PMC9627156; doi:10.3389/fpls.2022.1035233)
Supplement: Supplementary file 3 [file Table_3.xlsx]

## Sheet: Table S3
Table S3. Pearson correlation coefficient (r) and p-value (p) between MbYSL7 and chlorophyll synthesis genes in leaf
Correlation	HEMA1-2	HEMA1-3	GSA1-2	PPO4	PPO5	PPO7	CHLI	CAO1-2	HY5
Pearson r	0.8814	0.4668	0.6348	0.6915	0.9506	0.5181	0.4015	0.5053	0.5895
P (two-tailed)	<0.0001	0.0186	0.0007	0.0001	<0.0001	0.008	0.0467	0.01	0.0019
P value summary	****	*	***	***	****	**	*	**	**
