# Supplementary material for: MbHY5-MbYSL7 mediates chlorophyll synthesis and iron transport under iron deficiency in Malus baccata
Source: Front Plant Sci. 2022 Oct 19;13:1035233. doi: 10.3389/fpls.2022.1035233 (PMC9627156; doi:10.3389/fpls.2022.1035233)
Supplement: Supplementary file 4 [file Table_4.xlsx]

## Sheet: Table S4
Table S4. Pearson correlation coefficient (r) and p-value (p) between MbYSL7 and Fe homeostasis-related genes in root
Correlation	FIT	FRO8	FRO4	FRO6	bHLH104	AHA10	AHA11	PDR3-1	PDR1-1	PDR3-2	PDR3-3	PDR1-2	PDR1-3	PDR1-4	PDR2
Pearson r	0.4996	0.9139	0.5495	0.4925	0.8591	0.8985	0.7913	0.6945	0.5593	0.4098	0.7919	0.4277	0.893	0.7122	0.9154
P (two-tailed)	0.011	<0.0001	0.0044	0.0124	<0.0001	<0.0001	<0.0001	0.0001	0.0037	0.0419	<0.0001	0.0329	<0.0001	<0.0001	<0.0001
P value summary	*	****	**	*	****	****	****	***	**	*	****	*	****	****	****
Correlation	OPT3-1	OPT2	OPT1-1	OPT7	OPT3-2	OPT1-2	YSL1	YSL3-1	YSL7-1	YSL1	YSL3-2	FER3-1	FER3	HY5
Pearson r	0.5436	0.558	0.6741	0.6113	0.627	0.686	0.5332	0.9215	0.4364	0.5847	0.41	0.5735	0.7347	0.7119
P (two-tailed)	0.005	0.0037	0.0002	0.0012	0.0008	0.0002	0.0061	<0.0001	0.0292	0.0021	0.0418	0.0027	<0.0001	<0.0001
P value summary	**	**	***	**	***	***	**	****	*	**	*	**	****	****
