# Supplementary material for: MbHY5-MbYSL7 mediates chlorophyll synthesis and iron transport under iron deficiency in Malus baccata
Source: Front Plant Sci. 2022 Oct 19;13:1035233. doi: 10.3389/fpls.2022.1035233 (PMC9627156; doi:10.3389/fpls.2022.1035233)
Supplement: Supplementary file 5 [file Table_5.xlsx]

## Sheet: Table S5
Table S5. List of primers used in this study
Gene	Forward primers (5'-3')	Reverse primers (5'-3')
MbHY5-cds	ATGCAAGAGCAGGCGACGAG	TCAATCCGCATTTGCACCACCATCT
MbYSL7-cds	GGTCTCGTGCACAGAAAAAATTGAA	AATAAACAGCAAGCTAGCTACCAGC
MbYSL7-promoter	AGCACATGTTTCTCCACTTGCAATA	AGAATCCGGAATCGTATTCAGATTACC
MbYSL2-promoter	AGCTCAAATCCGTTGAACCGAAG	TGCTCACAAGCCTACAAATTCCA
MbHY5-qRT-PCR	AAGCGACGAGGAGATCGGAA	TTGCTTGCTGTGCTGAAACTC
MbYSL7-qRT-PCR	CTGTGGCCTCACTGATTGGT	AGGATAAGGGCCGTCTGGAT
MbYSL2-qRT-PCR	GGAGTCGTTGCGAGCATAGT	CTGTGTTCACACCGGACAGA
MbYSL7pro-1391	GCGTCGACAGCACATGTTTCTCCACTTGCAATA	CATGCCATGAGAATCCGGAATCGTATTCAGATTACC
MbYSL2pro-1391	GCGTCGACAGCTCAAATCCGTTGAACCGAAG	CATGCCATGTGCTCACAAGCCTACAAATTCCA
MbHY5-PRI101	GGGGTACCATGCAAGAGCAGGCGACGAG	CGGGATCCTCAATCCGCATTTGCACCACCATCT
MbYSL7-PRI101	CGGGGTACCCCATAATGGAGAGAAGCCTTAGCAAG	CGCGGATCCCTAGCTACCAGCTACCTAATA
MbYSL7-TRV	CGGAATTCGAGAGAAGCCTTAGCAAG	CCCTCGAGACATCAAGCTTCTTTCTGTT
MbHY5-cds-pB42AD	CGCAATTGATGCAAGAGCAGGCGACGAG	GCGTCGACAATAAACAGCAAGCTAGCTACCAGC
MbYSL7-promoter-placZi	GGGGTACCAGTTATTAATATTAATTGCAGTGCA	CCCTCGAGCACAGCAGCTGGTGGTGGTGGGCGA
MbYSL2-promoter-placZi	CGGAATTCAGTTATTAATATTAATTGCAGTGCA	GCGTCGACAACTTTCTCGCATATCCTGACCAAT
